# Supplementary material for: Seasonal and Morphology Effects on Bioactive Compounds, Antioxidant Capacity, and Sugars Profile of Black Carrot (Daucus carota ssp. sativus var. atrorubens Alef.)
Source: Foods. 2024 May 18;13(10):1575. doi: 10.3390/foods13101575 (PMC11121725; doi:10.3390/foods13101575)
Supplement: Supplementary file 1 [file foods-13-01575-s001.zip]

Archive with 1 entries (1 files):
- foods-2980610-supplementary.pdf
